# Supplementary material for: Pancreatic Cancer-Targeting Cascade Nanoamplifier Enables Self-Replenishing H2O2 Generation and Autophagy Disruption in Chemodynamic Therapy
Source: Pharmaceutics. 2025 Sep 16;17(9):1201. doi: 10.3390/pharmaceutics17091201 (PMC12473349; doi:10.3390/pharmaceutics17091201)
Supplement: Supplementary file 1 [file pharmaceutics-17-01201-s001.zip]

Archive with 1 entries (1 files):
- pharmaceutics-3784897-supplementary.pdf
